# Supplementary material for: Application of Docking Analysis in the Prediction and Biological Evaluation of the Lipoxygenase Inhibitory Action of Thiazolyl Derivatives of Mycophenolic Acid
Source: Molecules. 2018 Jul 3;23(7):1621. doi: 10.3390/molecules23071621 (PMC6099768; doi:10.3390/molecules23071621)
Supplement: Supplementary file 1 [file molecules-23-01621-s001.zip]

Archive with 54 entries (50 files):
- Supplementary/
- Supplementary/C-nmr.docx
- Supplementary/H-NMR/
- Supplementary/H-NMR/1-76196 600.tif
- Supplementary/H-NMR/10-76326 600.tif
- Supplementary/H-NMR/11-76184 600.tif
- Supplementary/H-NMR/12-76521 600.tif
- Supplementary/H-NMR/13-76544 600.tif
- Supplementary/H-NMR/14-85823 600.tif
- Supplementary/H-NMR/15-77639 600.tif
- Supplementary/H-NMR/16-76591 600.tif
- Supplementary/H-NMR/2-76151 600.tif
- Supplementary/H-NMR/3-76384 600.tif
- Supplementary/H-NMR/4-76361 600.tif
- Supplementary/H-NMR/5-76105 600.tif
- Supplementary/H-NMR/6-76142 600.tif
- Supplementary/H-NMR/7-76281 600.tif
- Supplementary/H-NMR/8-76460 600.tif
- Supplementary/H-NMR/9-76574 600.tif
- Supplementary/MS/
- Supplementary/MS/1.bmp
- Supplementary/MS/10.bmp
- Supplementary/MS/11.bmp
- Supplementary/MS/12.bmp
- Supplementary/MS/13.bmp
- Supplementary/MS/14.bmp
- Supplementary/MS/15.bmp
- Supplementary/MS/16.bmp
- Supplementary/MS/2.bmp
- Supplementary/MS/3.bmp
- Supplementary/MS/4.bmp
- Supplementary/MS/5.bmp
- Supplementary/MS/6.bmp
- Supplementary/MS/7.bmp
- Supplementary/MS/8.bmp
- Supplementary/MS/9.bmp
- Supplementary/HRMS/
- Supplementary/HRMS/01.{MSHR}4500_wide.pdf
- Supplementary/HRMS/02.{MSHR}4500_wide.pdf
- Supplementary/HRMS/03.{MSHR}4500_wide.pdf
- Supplementary/HRMS/04.{MSHR}4500_wide.pdf
- Supplementary/HRMS/05.{MSHR}4500_wide.pdf
- Supplementary/HRMS/06.{MSHR}4500_wide.pdf
- Supplementary/HRMS/07.{MSHR}4500_wide.pdf
- Supplementary/HRMS/08.{MSHR}4500_wide.pdf
- Supplementary/HRMS/09.{MSHR}4500_wide.pdf
- Supplementary/HRMS/10.{MSHR}4500_wide.pdf
- Supplementary/HRMS/11.{MSHR}4500_wide.pdf
- Supplementary/HRMS/12.{MSHR}4500_wide.pdf
- Supplementary/HRMS/13.{MSHR}4500_wide.pdf
- Supplementary/HRMS/14.{MSHR}4500_wide.pdf
- Supplementary/HRMS/15.{MSHR}4500_wide.pdf
- Supplementary/HRMS/16.{MSHR}4500_wide.pdf
- Supplementary/HRMS/~$MS-Pribor.doc
